# Supplementary material for: Diverse laboratory colonies of Aedes aegypti harbor the same adult midgut bacterial microbiome
Source: Parasit Vectors. 2018 Mar 27;11:207. doi: 10.1186/s13071-018-2780-1 (PMC5870067; doi:10.1186/s13071-018-2780-1)
Supplement: Supplementary file 4 — Table S1. Identification of bacterial genera that are differentially abundant in pairwise comparisons of colonies. P-values were obtained with a Wald test are corrected for multiple testing. The lack of a comparison between two colonies indicates that no bacterial genera were significantly different between them. (XLSX 15 kb) [file 13071_2018_2780_MOESM4_ESM.xlsx]

## Sheet: Gabon vs. French Guiana
Id	baseMean	FoldChange	log2FoldChange	pvalue_adjusted
Leptospirillum	1.34	1.058752e+03	10.048	0.00945257035444264
Arenimonas	1.49	3.008557e-04	-11.699	0.0122359347900469
Aeribacillus	10.65	3.332366e-02	-4.907	0.0188907137763428
Pseudonocardia	1.23	8.292743e-04	-10.236	0.0495625386056585

## Sheet: Gabon vs. Guadeloupe
Id	baseMean	FoldChange	log2FoldChange	pvalue_adjusted
Arenimonas	1.49	5.886186e-05	-14.052	0.000558561734578935
Aeribacillus	10.65	1.654779e-02	-5.917	0.00125847684172468
Facklamia	1.01	7.630075e-05	-13.678	0.0156875243540846
Marinomonas	25.85	3.028599e-01	-1.723	0.0284822851418291
Nesterenkonia	7.93	3.952847e-02	-4.661	0.0284822851418291
Pseudomonas	118.52	3.190727e-01	-1.648	0.0284822851418291
OM27 clade	1.59	1.838197e-02	-5.766	0.0462310432487952

## Sheet: Gabon vs. Cambodia
Id	baseMean	FoldChange	log2FoldChange	pvalue_adjusted															Id	baseMean	FoldChange	log2FoldChange	pvalue_adjusted
Pseudomonas	118.52	2.344838e-01	-2.092	0.00261307641174799															Pseudomonas	118.52	2.344838e-01	-2.092	0.00261307641174799
Marinomonas	25.85	2.787251e-01	-1.843	0.0146004422035165															Marinomonas	25.85	2.787251e-01	-1.843	0.0146004422035165
Sorangium	3.76	4.282081e-02	-4.546	0.0146004422035165															Sorangium	3.76	4.282081e-02	-4.546	0.0146004422035165
Rhodanobacter	52.39	3.591479e-01	-1.477	0.0152166447428575															Rhodanobacter	52.39	3.591479e-01	-1.477	0.0152166447428575
Pseudonocardia	1.23	5.737648e-04	-10.767	0.0157319967247808															Pseudonocardia	1.23	5.737648e-04	-10.767	0.0157319967247808
Aeribacillus	10.65	4.160782e-02	-4.587	0.0214068040151771															Aeribacillus	10.65	4.160782e-02	-4.587	0.0214068040151771
Ruminococcus 1	5.69	3.175271e-02	-4.977	0.0496222374202399															Ruminococcus 1	5.69	3.175271e-02	-4.977	0.0496222374202399

## Sheet: Gabon vs. Uganda
Id	baseMean	FoldChange	log2FoldChange	pvalue_adjusted
Aeribacillus	10.65	3.801151e-02	-4.717	0.0194089299644667
Arenimonas	1.49	7.073580e-04	-10.465	0.0194089299644667
Paludibacter	3.75	2.095855e-02	-5.576	0.0194089299644667
Pseudonocardia	1.23	5.519096e-04	-10.823	0.0194089299644667
OM27 clade	1.59	2.146280e-02	-5.542	0.0467438449373873
Sorangium	3.76	7.077730e-02	-3.821	0.0467438449373873

## Sheet: Australia vs. French Guiana
Id	baseMean	FoldChange	log2FoldChange	pvalue_adjusted
Aminobacter	0.84	1.265175e+03	10.305	0.0470256361958854
BSV13	1.23	1.026471e-03	-9.928	0.0470256361958854
Faecalibacterium	1.51	5.723275e-04	-10.771	0.0470256361958854
Ilumatobacter	1.52	1.205440e-03	-9.696	0.0470256361958854

## Sheet: Australia vs. Cambodia
Id	baseMean	FoldChange	log2FoldChange	pvalue_adjusted
Faecalibacterium	1.51	6.896892e-05	-13.824	0.00424388038966435
Ilumatobacter	1.52	6.051639e-04	-10.69	0.0164852260996995
BSV13	1.23	8.190026e-04	-10.254	0.0486890960805082

## Sheet: Australia vs. Uganda
Id	baseMean	FoldChange	log2FoldChange	pvalue_adjusted
Ilumatobacter	1.52	2.510776e-04	-11.96	0.00353111783736161

## Sheet: French Guiana vs. Guadeloupe
Id	baseMean	FoldChange	log2FoldChange	pvalue_adjusted
Leptospirillum	1.34	3.923916e-04	-11.315	0.000253464715906547
Bosea	0.99	2.797641e-04	-11.804	0.00933691735090137
Aminobacter	0.84	5.208260e-04	-10.907	0.019706653281541
Hydrogenophilus	1.05	1.352333e-04	-12.852	0.0486804285451097
Methylobacterium	13.14	3.560460e+00	1.832	0.0486804285451097

## Sheet: French Guiana vs. Uganda
Id	baseMean	FoldChange	log2FoldChange	pvalue_adjusted
Leptospirillum	1.34	1.324569e-03	-9.56	0.0102626350831076
Hydrogenophilus	1.05	7.040449e-05	-13.794	0.0427774760348302
Aminobacter	0.84	9.303093e-04	-10.07	0.0485844669372166
Methylobacterium	13.14	3.561042e+00	1.832	0.0485844669372166
Bosea	0.99	1.121015e-03	-9.801	0.0493359938458864
